# Supplementary material for: LigExtract: Large-scale Automated Identification of Ligands from Protein Structures in the Protein Data Bank
Source: Genomics Proteomics Bioinformatics. 2025 Feb 28;23(4):qzaf018. doi: 10.1093/gpbjnl/qzaf018 (PMC12619641; doi:10.1093/gpbjnl/qzaf018)
Supplement: qzaf018_Supplementary_Data [file qzaf018_supplementary_data.zip]

Archive with 4 entries (4 files):
- supplementary material captions.docx
- Table_S1.xlsx
- Table_S2.xlsx
- Table_S3.xls
