# Supplementary material for: LigExtract: Large-scale Automated Identification of Ligands from Protein Structures in the Protein Data Bank
Source: Genomics Proteomics Bioinformatics. 2025 Feb 28;23(4):qzaf018. doi: 10.1093/gpbjnl/qzaf018 (PMC12619641; doi:10.1093/gpbjnl/qzaf018)
Supplement: qzaf018_Supplementary_Data [file qzaf018_supplementary_data.zip › Table_S1.xlsx]

## Sheet: Sheet1
Table S1 The “challenging” dataset
Note: Manually assembled cases of challenging ligand identification within the Protein Data Bank, covering a total of 107 PDBs.
pdb	uniprot_id	chainlig	small-lig	comments
1a2c	P00734	chain-J;chain-I	-	chain I is a ligand (hirudin variant-2) but annotated as a protein
1a3b	P00734	chain-I	T29	chain I is a ligand (hirudin) but annotated as a protein
1a4w	P00734	chain-I	QWE	chain I is a ligand (hirugen) but annotated as a protein
1abi	P00734	chain-I	-	chain I is a ligand (hirulog 3) but annotated as a protein
1abj	P00734	-	0G6	-
1ad8	P00734	chain-I	MDL	chain I is a ligand (hirudin (53-65) peptide) but annotated as a protein
1ai8	P00734	chain-I	T42	hirudin IIIB (chain I) appears to not refer to a peptide but rather a fragment of a protein
1b7x	P00734	chain-C	-	chain C is an inhibitor with no annotation to Uniprot ID and called "Protein (inhibitor)"
1ba8	P00734	chain-C	0IT	chain C is a ligand (hirugen) but annotated as a protein
1bhx	P00734	chain-E	R56	chain-E appears to be a peptide ligand, even though the original paper does not mention they used a peptide. One indication is that the authors associate a uniprot ID to all other "alpha thrombin" chain, but not to this one. Additionally this chain is DFEEI has been associated with a hirudin peptide, which is a known ligand of alpha thrombin.
1bth	P00734	-	-	chains P and Q are actually a protein which has "inhibitor" in the name but this is the name of the protein
1c1u	P00734	chain-I	BAI	The corresponding reference does not clarify the role of "acetyl hirudin" (chain I), however literature search indicates this is a known inhibitor
1c1v	P00734	-	BAB	The corresponding reference does not clarify the role of "hirudin-2" (chain I), and this shares the same name as the full protein
1c1w	P00734	-	BAH	The corresponding reference does not clarify the role of "hirudin-2" (chain I), and this shares the same name as the full protein
1c4u	P00734	chain-3	IH1	Even though chain 3 is annotated as "Protein (hirugen)", the original research paper mentions "along with their accompanying hirugen peptides", indicating this is a inhibitor peptide
1c4v	P00734	chain-3	IH2	chain 3 is called "hirugen", a typical peptide inhibitor
1ca8	P00734	chain-C	0KV	chain C is hirugen, a known inhibitor derived from hirudin (visual inspection confirms the typical structure of this inhibitor: acetyl group at the N-terminal and sulfated Tyr). However it is annotated as other proteins (polymer + man)
1d6w	P00734	chain-I	00R	chain I named "decapeptide inhibitor" (this is actually the hirugen/sulfated hirulog peptide inhibitor)
1de7	P00734	chain-A;chain-B	-	name of chains A and B indicate they refer to a peptide ligand ("factor XIII activation peptide (28-37)")
1dit	P00734	chain-P	-	chain P is named "peptide inhibitor CVS995"
1dm4	P00734	chain-C	-	chain C named "protein (fibrinopeptide)"
1dx5	P00734	-	0GJ	-
1e0o	P05230	chain-E	-	the original publication shows that chain E is a ligand (heparin decasaccharide)
1eb1	P00734	chain-A;chain-B	-	chain A is called "peptide inhibitor" and chain B is associated with a BIRD ID
1eoj	P00734	chain-B	-	chain B is called "thrombin inhibitor P798"
1eol	P00734	chain-B	-	chain B is called "thrombin inhibitor P628"
1fpc	P00734	chain-I	0ZI	chain I is apparently a protein but the original publication confirms it is actually a hirudin-derived inhibitor
1fph	P00734	chain-F;chain-I	-	chain I is apparently a protein (named "hirudin") but the original publication confirms it is a "peptide fragment hirudin(54-65)". This is also one of the only cases where the hirudin peptide is annotated as "syn"; chain F is a peptide inhibitor with BIRD ID
1g30	P00734	chain-C	T87	chain C appears to be a protein (called "hirudin IIB") but the original publications confirms it is a ligand ("Unliganded thrombin was crystallized in complex with the exosite binding hirudin fragment residues 55–65"); annotated as "nat" (naturally occuring)
1g37	P00734	chain-B	110	chain B is a peptide as it is called "thrombin nonapeptide inhibitor"
1mox	P00533	-	-	despite a variety of apparent potential ligands both in chains and as small molecules, this PDB has no true ligands (also implied by the abstract: "a truncated human EGFR ectodomain bound to TGFalpha")
1nm6	P00734	chain-B	L86	chain B is simply called "hirudin" and the original publication does not inform whether this is a fragment or a protein, but it is likely a peptide
1nrr	P00734	chain-R	0G6	chain R is a peptide as confirmed by the original publication
1nrs	P00734	chain-R;chain-I	-	chain R is a peptide as confirmed by the original publication (also it is called "receptor based peptide NRP" in the PDB entry); chain I appears to also be a ligand from the publication
1nu7	P00734	-	0ZJ	0ZJ has a BIRD ID
1nu9	P00734	-	0ZJ	0ZJ has a BIRD ID
1ny2	P00734	chain-3;chain-4	-	chain C corresponds to hirugen (a known peptide inhibitor); chain 4 is named "inhibitor peptide RPPGF"
1nzq	P00734	chain-D	162	chain D is named "decapeptide hirudin analogue" and is associated with a BIRD ID
1o0d	P00734	chain-D	163	chain D is named "decapeptide hirudin analogue" and is associated with a BIRD ID
1ook	P00734	chain-P	-	chain P is named "PHE-PRO-ARG chloromethylketone" which indicates this is a peptide; confirmed in original publication refering to this as "the inhibitor peptide PPACK"
1oyt	P00734	chain-I	FSN	despite possibly appearing as a protein (named "hirudin IIB") chain I is associated with BIRD ID
1ppb	P00734	-	0G6	0G6 is associated with BIRD ID
2gw2	Q13427	-	-	-
2p64	Q9Y297	-	-	-
2wfi	Q13427	-	-	-
2wfj	Q13427	chain-B	-	chain B is "cyclosporin A" which is the inhibitor in this entry (from information in title/abstract)
2z62	O00206	-	-	-
2z65	O00206	-	-	E55 is eritoran (mentioned in the abstract as the ligand), however this ligand is not in contact with query protein (O00206)
3crg	P05230	-	-	-
3ctt	O43451	-	3CU	3CU is casuarine, mentioned in the title/abstract as the ligand of interest
3da9	P00734	chain-D	44U	chain D is named "hirudin peptide"; 44U confirmed as ligand of interest in orifinal reference (figure 7)
3ilr	Q89YQ6	chain-B;chain-C	-	confirmed chains B and C belong to a tetrasaccharide ligand after cleavage by comparing the 3D structures in PDB and the structures in figure 1.A and figure 3.A of the original reference
3in9	Q89YQ6	chain-B;chain-C	-	chains B and C are a ligand as they have a BIRD ID; confirmed chains B and C belong to disaccharide ligands by comparing the 3D structures in PDB and the structures in figure 1.A and figure 3.B of the original reference
3ina	Q89YQ6	chain-B	-	chain B is an oligosaccharide as confirmed in the original publication
3jut	P05230	-	GTQ	confirmed GTQ is gentisic acid (in the title)
3k1x	P05230	-	DBX	DBX is dobesilate (title)
4mi5	Q15910	-	-	-
4neu	Q13546	-	Q1A	inhitor Q1A confirmed in original publication
5fv8	P05412	chain-A;chain-B	-	title of literature confirms chains A and B (named "FOSW") are a peptide ligand ("Fos-based peptides inhibit...")
5gsa	Q15910	-	-	ligand not complexed with EZH2 (query protein)
5h14	Q15910	-	-	ligand not complexed with EZH2 (query protein)
5h15	Q15910	-	-	ligand not complexed with EZH2 (query protein)
5h17	Q15910	-	-	ligand not complexed with EZH2 (query protein)
5h19	Q15910	-	-	ligand not complexed with EZH2 (query protein)
5h24	Q15910	-	-	ligand not complexed with EZH2 (query protein)
5hg5	P00533	-	633	ligand name in title
5hg7	P00533	-	630	ligand name in title
5hg8	P00533	-	634	ligand name in title
5hg9	P00533	-	63A	ligand name in title
5hgg	P00749	chain-S;chain-T	-	chain S and T are ligands (antibodies) as confirmed by the title; TMW is not a ligand (likely crystallography additive)
5hgv	O15294	chain-B;chain-D	UDP	even though chains A/C have "peptide" in their name, this is not a peptide; chains B/D confirmed to be a synthetic peptide in the original paper ("hOGT4.5 with UDP-GlcNAc and peptide (CKII3K)") and the sequence of CKII3K in S.I.; UDP is also a ligand: "A 2.05-Å ternary structure of OGT bound to UDP and a casein kinase II (CKII)-derived glycopeptide"
5hx6	Q13546	-	65U	65U confirmed ligand in original publication
5hyn	Q15910	chain-D;chain-I;chain-O;chain-T;chain-E;chain-J;chain-P;chain-U	SAH	chains D/I/O/T called "K3K27M" confirmed to be a ligand by the abstract ("crystal structure of human PRC2 in complex with the inhibitory H3K27M peptide"; chains E/J/P/U (called "K116me3") are a peptide as confirmed by paper "Activation of PRC2 by the Jarid2 K116me3 peptide"; SAH is a ligand as it is a co-factor.
5le5	P28074	-	-	-
5lex	P28074	-	-	-
5ley	P28074	chain-c;chain-d	-	chains c/d named "bound oprozomib" confirmed as the ligand from the title
5lez	P28074	chain-c;chain-e	-	chains c/e @ b5/b1 (b5 is query protein P28074); chaind d/f @ b6/b7 (not query protein)
5lf0	P28074	chain-d;chain-g	-	chains d/g called "epoxomicin (peptide inhibitor)", matching the title
5lf1	P28074	-	6VC	ligand synonyms correspond to the ligand in the title
5lf3	P28074	-	BO2	ligand synonyms correspond to the ligand in the title
5lf4	P28074	-	6V7	structure of 6V7 checked against delanzomib's structure (ligand in title)
5lf6	P28074	chain-c;chain-d	-	chain c/d is called "LLY-ketoaldehyde peptide" which corresponds with title; manual checking of structure shows that PHQ (apparent ligand) belongs to chain c/d
5lf7	P28074	-	6V8	synonym of 6V8 is ixazomib which coincides with title
5t01	P05412	chain-C;chain-D	-	chains C and D are DNA stands which could be viewed as the ligand in some circumstances, but they don't even appear in the PDB's webpage
5wg6	Q15910	-	A9G	A9G ligand is GSK126 (in title)
6m90	Q9Y297	chain-C	J91	chain C is beta-catenin, which is used in this work as a peptide (as per original publication); J91 is likely NRX-2776 in the original publication (similar to other inhibitors in the paper)
6m91	Q9Y297	chain-C	J97	chain C is beta-catenin, which is used in this work as a peptide (as per original publication); J97 is likely the small-molecule inhibitor in the paper (shared similarity with other inhibitors)
6m92	Q9Y297	chain-C	J8V	chain C is beta-catenin, which is used in this work as a peptide (as per original publication); J8V is likely the small-molecule inhibitor in the paper (shared similarity with other inhibitors)
6m93	Q9Y297	chain-C	J8Y	chain C is beta-catenin, which is used in this work as a peptide (as per original publication) even though chain annotation is exactly like for a normal protein; J8Y is likely the small-molecule inhibitor in the paper (shared similarity with other inhibitors)
6nw2	Q13546	-	L4Y	L4Y ligand confirmed with original publication
6nyh	Q13546	-	L8D	L8D ligand confirmed with original publication
6y3v	P05412	-	-	chain P, called "c-jun peptide" corresponds to the ligand in the title "... in complex with c-Jun peptide". The abstract also states "a low affinity peptide (...), c-Jun". Table S1 also confirms this is a peptide. THIS IS THE QUERY PROTEIN.
7kme	P00734	chain-I;chain-J	-	chain I is hirugen (common peptide ligand); chain J is SEL2711 (stated in the title as the main ligand)
8kme	P00734	chain-3;chain-4	-	chain 3 is N-acetylhirudin (common peptide ligand); chain 4 is SEL2770 (stated in the title as the main ligand)
1gy3	P24941	chain-E;chain-F	ATP	ATP is one of the ligands (according to the title/abstract); chain E/F called "substrate peptide" is the other ligand (also assocrding to title/abstract)
2r3j	P24941	-	SCJ	SCJ is ligand confirmed by comparing the ligand structure in Figure 3 (number in Table II)
5ank	P24941	-	RJI	RJI is the ligand, as confirmed by the title
3dog	P24941	-	NNN	NNN is the ligand, as confirmed by structure in Figure 1 (original paper)
5ls6	Q15910	chain-Q;chain-R;chain-S;chain-T	74D	Even though the original paper only mentions a histone H3 peptide (H3K27me3 activator peptide) for another PDB code, chains Q/R/S/T are named "Jarid2 K116me3" which is an alternative peptide that binds to EED (10.1038/s41467-021-24866-3)
4y8l	P30656	chain-c;chain-e	-	chains c/d/e/f are all Ac-APLL-ep (indicated in the title as the ligand), however only chains c/e are in contact with subunit b5 (complete structure confirmed with structure in Table 1, original paper - has 5 "residues"); MES is a crystallography additive (not a ligand)
4qlq	P30656	-	38N	38N coincides with compound 8's (in the title) structure in the original paper (Fig 2)
4r00	P30656	-	SLA	SLA is omuralide (stated in the title as the key ligand)
1qmz	P24941	chain-E;chain-F	ATP	chains E/F are called "substrate peptide"; ATP is also a ligand in this PDB
4kxa	Q07075	chain-D;chain-E	ASP	ASP is a ligand according to title ("aminopeptidase A complexed with aspartate"); chains D/E are an oligosaccharide associated with a BIRD ID, even though the original paper does not mention it and it is covalently bound (it would be up to the final user to consider this a ligand or not).
4kx8	Q07075	chain-C;chain-D;chain-E	-	chain C is called amastin, coinciding with the title; chains D/E might be a oligosaccharide ligand as they have a BIRD ID, even though the original paper does not mention it and it is covalently bound (it would be up to the final user to consider this a ligand or not).
6fuv	A0A4V8GZV8	chain-B	-	chain B is mannotriose, as confirmed by comparing the 3D structure of this chain with Figure 3D.
4kx9	Q07075	chain-D;chain-E	ARG	ARG is a ligand according to title ("aminopeptidase A complexed with arginine"); chains D/E are an oligosaccharide associated with a BIRD ID, even though the original paper does not mention it and it is covalently bound (it would be up to the final user to consider this a ligand or not).
