# Supplementary material for: LigExtract: Large-scale Automated Identification of Ligands from Protein Structures in the Protein Data Bank
Source: Genomics Proteomics Bioinformatics. 2025 Feb 28;23(4):qzaf018. doi: 10.1093/gpbjnl/qzaf018 (PMC12619641; doi:10.1093/gpbjnl/qzaf018)
Supplement: qzaf018_Supplementary_Data [file qzaf018_supplementary_data.zip › Table_S2.xlsx]

## Sheet: Sheet1
Table S2 The “easy” dataset
Note: Manually assembled cases of straightforward ligand identification within the Protein Data Bank, covering a total of 25 PDBs.
uniprot_id query	pdb	chainlig	small-lig	comments
O43318	4o91	-	NG2	holo
O60885	6ajz	-	LOC	holo
Q02750	1s9j	-	BBM;ATP	holo
P48736	1e8z	-	STU	holo
P45985	3aln	-	ANP	holo
Q16584	6aqb	-	-	apo
O43318	4gs6	-	1FM	holo
P51813	3sxr	-	1N1	holo
Q9NYL2	5hes	-	032	holo
P00517	2vo0	-	M03	holo
P03952	2any	-	-	apo
P05981	1p57	-	CR4	holo
O43464	5fht	-	-	apo
P03951	6ts6	-	NW5	holo
Q9Y5Y6	3ncl	-	CCZ	holo
Q96CA5	3gta	-	851	holo
P05091	3n80	-	-	apo
P62166	1g8i	-	-	apo
P49638	1oiz	-	-	apo
Q8NB16	4mwi	-	-	apo
O75843	4bcx	-	-	apo
P16109	1g1q	-	-	apo
Q9UGJ1	3rip	-	-	apo
O43504	3ms6	-	-	apo
Q15059	3s91	-	JQ1	holo
