# Supplementary material for: LigExtract: Large-scale Automated Identification of Ligands from Protein Structures in the Protein Data Bank
Source: Genomics Proteomics Bioinformatics. 2025 Feb 28;23(4):qzaf018. doi: 10.1093/gpbjnl/qzaf018 (PMC12619641; doi:10.1093/gpbjnl/qzaf018)
Supplement: qzaf018_Supplementary_Data [file qzaf018_supplementary_data.zip › Table_S3.xls]

## Sheet: random_dataset
Table S3 The “random” dataset
Note: Manually assembled cases of ligand identification within the Protein Data Bank, covering a total of 20 randomly selected PDBs (each from a different UniProt ID query).
uniprot_id query	pdb	small-lig	chainlig	comment
P00749	3MWI	B25	-
P50053	3NBW	TR4	-
Q96JM7	3UT1	-	-
Q07817	4EHR	0Q5	-
P11362	6C1B	YY4	-
P14207	4KMY	-	-
P00915	2NN7	M29	-
P10828	2J4A	OEF	-
Q9Y5Z0	3ZKI	WZV	-
P18433	6UZT	-	-
Q04912	3PLS	ANP	-
Q93009	2F1Y	-	-	in the cif there are 2 chains is the _struct_ref section, one for a peptide. but then the authors present all residues (protein +peptide) in the same sequence, as a single molecule. This makes it impossible to locate the second molecule because it does not actually as an individual entity exist beyond _struct_ref.
P08246	6E69	HVP	-
O15530	4AW1	ATP;21O	-
P37231	2I4Z	DRH	-
P42892	3DWB	RDF	-
Q08881	3V8W	0G2	-
P42574	2H5J	-	chain-E;chain-F
O14965	5G1X	ADP	chain-B	called a "protein" even though the original publication states that it is a synthetic peptide
P56817	4J1E	1HM	-
